# Supplementary material for: Risk Factors of Venous Thromboembolism in Noncritically Ill Patients Hospitalized for Acute COVID-19 Pneumonia Receiving Prophylactic-Dose Anticoagulation
Source: Viruses. 2022 Mar 31;14(4):737. doi: 10.3390/v14040737 (PMC9025628; doi:10.3390/v14040737)
Supplement: Supplementary file 1 [file viruses-14-00737-s001.zip]

Archive with 1 entries (1 files):
- viruses-1646283-supplementary.pdf
